# Supplementary material for: ﻿Eumachiabrevipedunculata (Rubiaceae, Palicoureeae), a new species from Yunnan, China
Source: PhytoKeys. 2025 Apr 25;255:235–45. doi: 10.3897/phytokeys.255.143380 (PMC12048816; doi:10.3897/phytokeys.255.143380)
Supplement: XML Treatment for Eumachia brevipedunculata [file phytokeys.255.143380-treatment1.xml]

<!DOCTYPE tp:taxon-treatment
  PUBLIC "-//TaxonX//DTD Taxonomic Treatment Publishing DTD v0 20100105//EN" "tax-treatment-NSO.dtd">
<tp:taxon-treatment xmlns:tp="http://www.plazi.org/taxpub"><tp:treatment-meta><kwd-group><label>Taxon classification</label><kwd>
              <named-content content-type="kingdom">Plantae</named-content>
            </kwd><kwd>
              <named-content content-type="order">Gentianales</named-content>
            </kwd><kwd>
              <named-content content-type="family">Rubiaceae</named-content>
            </kwd></kwd-group><mixed-citation publication-type="journal"><person-group><name><surname>Quan</surname><given-names>Dong-Li</given-names></name><name><surname>Tan</surname><given-names>Yun-Hong</given-names></name></person-group><article-title>﻿<italic><tp:taxon-name><tp:taxon-name-part taxon-name-part-type="genus" reg="Eumachia">Eumachia</tp:taxon-name-part><tp:taxon-name-part taxon-name-part-type="species" reg="brevipedunculata">brevipedunculata</tp:taxon-name-part></tp:taxon-name></italic> (<tp:taxon-name><tp:taxon-name-part taxon-name-part-type="family">Rubiaceae</tp:taxon-name-part></tp:taxon-name>, <tp:taxon-name><tp:taxon-name-part taxon-name-part-type="tribe">Palicoureeae</tp:taxon-name-part></tp:taxon-name>), a new species from Yunnan, China</article-title><source>PhytoKeys</source><day>25</day><month>04</month><year>2025</year><volume>255</volume><fpage>235</fpage><lpage>245</lpage><pub-id pub-id-type="doi">10.3897/phytokeys.255.143380</pub-id></mixed-citation></tp:treatment-meta><tp:nomenclature><label>﻿</label><tp:taxon-name>
            <object-id xmlns:xlink="http://www.w3.org/1999/xlink" content-type="arpha" xlink:type="simple">95C4A7A6-1571-5E1D-8F36-ECC53A6B99F2</object-id>
            <tp:taxon-name-part taxon-name-part-type="genus" reg="Eumachia">Eumachia</tp:taxon-name-part>
            <tp:taxon-name-part taxon-name-part-type="species" reg="brevipedunculata">brevipedunculata</tp:taxon-name-part>
            <object-id xmlns:xlink="http://www.w3.org/1999/xlink" content-type="ipni" xlink:type="simple">urn:lsid:ipni.org:names:77360587-1</object-id>
          </tp:taxon-name><tp:taxon-authority>Y.H.Tan &amp; D.L.Quan</tp:taxon-authority><tp:taxon-status xmlns:xlink="http://www.w3.org/1999/xlink" xlink:type="simple">sp. nov.</tp:taxon-status><xref ref-type="fig" rid="F1">Fig. 1</xref></tp:nomenclature><tp:treatment-sec sec-type="material" id="SECID0EVIAC"><title>Type.</title><p>China • Yunnan Province: Xishuangbanna Dai Autonomous Prefecture, Mengla County, Menglun Township, Xishuangbanna Tropical Botanical Garden, tropical rain forest, <named-content xmlns:xlink="http://www.w3.org/1999/xlink" content-type="dwc:verbatimCoordinates" xlink:type="simple"><named-content content-type="geo-json" specific-use="{&#34;type&#34;:&#34;Point&#34;,&#34;coordinates&#34;:[101.257200,21.914586]}" id="NCID0E5IAC" xlink:type="simple">21°54′52.51″N, 101°15′25.92″E</named-content></named-content>, 579 m a.s.l., 13 May 2024, flowering, <italic>D.L.Quan &amp; Y.H.Tan TYH3288</italic> (holotype, HITBC0115875!; isotypes, HITBC0115876!, HITBC0115877!).</p><fig id="F1" position="float" orientation="portrait"><object-id xmlns:xlink="http://www.w3.org/1999/xlink" content-type="doi" xlink:type="simple">10.3897/phytokeys.255.143380.figure1</object-id><object-id xmlns:xlink="http://www.w3.org/1999/xlink" content-type="arpha" xlink:type="simple">CE3C63EF-3CF0-5F35-8B88-84E9F847BA44</object-id><label>Figure 1.</label><caption><p><italic><tp:taxon-name><tp:taxon-name-part taxon-name-part-type="genus" reg="Eumachia">Eumachia</tp:taxon-name-part><tp:taxon-name-part taxon-name-part-type="species" reg="brevipedunculata">brevipedunculata</tp:taxon-name-part></tp:taxon-name></italic> Y.H.Tan &amp; D.L.Quan <bold>A</bold> habitat <bold>B</bold> habit <bold>C</bold> stipules <bold>D</bold> leaves <bold>E</bold> flower showing calyx, hypanthium and corolla <bold>F</bold> inflorescence <bold>G</bold> front view of long-styled flower <bold>H</bold> interior view of longitudinally opened long-styled flower <bold>I</bold> abaxial and adaxial surface of stipule <bold>J</bold> inflorescence <bold>K</bold> front view of short-styled flower <bold>L</bold> interior view of longitudinally opened short-styled flower <bold>M</bold> front view of calyx lobes and disc <bold>N</bold> abaxial and adaxial view of longitudinally opened calyx <bold>O</bold> longitudinal section through hypanthium, disc and calyx <bold>P</bold> abaxial view of opened corolla <bold>Q</bold> infructescence <bold>R</bold> fruits at different developmental stages <bold>S</bold> cross-section of fruits, showing pyrenes and seeds <bold>T</bold> ventral (left) and dorsal (right) view of pyrenes. Photographs by Dong-Li Quan.</p></caption><graphic xmlns:xlink="http://www.w3.org/1999/xlink" xlink:href="phytokeys-255-235_article-143380__-g001.jpg" position="float" orientation="portrait" xlink:type="simple" id="oo_1316127.jpg"><uri content-type="original_file" xlink:type="simple">https://binary.pensoft.net/fig/1316127</uri></graphic></fig></tp:treatment-sec><tp:treatment-sec sec-type="diagnosis" id="SECID0EFLAC"><title>Diagnosis.</title><p><italic><tp:taxon-name><tp:taxon-name-part taxon-name-part-type="genus" reg="Eumachia">Eumachia</tp:taxon-name-part><tp:taxon-name-part taxon-name-part-type="species" reg="brevipedunculata">brevipedunculata</tp:taxon-name-part></tp:taxon-name></italic> is morphologically similar to <italic><tp:taxon-name><tp:taxon-name-part taxon-name-part-type="genus" reg="Eumachia">E.</tp:taxon-name-part><tp:taxon-name-part taxon-name-part-type="species" reg="straminea">straminea</tp:taxon-name-part></tp:taxon-name></italic>, but can be distinguished by its smaller stipules (ca. 2 mm vs. 2.5–6 mm long), shorter petioles (0.5–1.2 cm vs. 1–2 cm long), smaller leaf blades (5–18 × 2–8 cm vs. 10–25 × 4–10 cm); smaller inflorescences (1–1.2 × 1–1.2 cm vs. 1–4 × 1–2.5 cm) without developed axes (vs. axes 3–10 mm long), shorter peduncles (up to 0.5 cm vs. 1–1.5 cm long), shorter pedicels (up to 1.5 mm vs. 1.5–4 mm long); longer calyx lobes (0.5–1.5 mm vs. up to 0.5 mm long), linear-lanceolate to narrowly ligulate calyx lobes (vs. denticulate), shorter corolla tubes (1–1.5 mm vs. 1.5–2 mm long), yellowish-green corolla (vs. white to cream) and shorter anthers (ca. 0.5 mm vs. ca. 1 mm long).</p></tp:treatment-sec><tp:treatment-sec sec-type="description" id="SECID0EBMAC"><title>Description.</title><p>Shrubs, 0.5–2.5 m tall, branched; <bold><italic>stems</italic></bold> terete, glabrous; <bold><italic>internodes</italic></bold> flattened. <bold><italic>Leaves</italic></bold> opposite, without domatia; <bold><italic>petiole</italic></bold> 0.5–1.2 cm long, glabrous; <bold><italic>leaf blade</italic></bold> concavo-convex, elliptic to lanceolate, 5–18 × 2–8 cm, green, often paler abaxially, adaxially somewhat shiny in life, drying papery, glabrous on both surfaces, base cuneate to attenuate, apex acute to acuminate, margins flat or slightly undulant, usually thinly revolute; <bold><italic>secondary veins</italic></bold> 6–8 at each side of the mid-rib, free or forming a weakly- to a well-developed looping submarginal vein, adaxially costa thickened to prominent and secondary veins sometimes prominent, abaxially costa and secondary veins prominent, remaining venation flat; <bold><italic>stipules</italic></bold> persistent or falling by fragmentation with persistent portion becoming indurated and yellow to ochre, interpetiolar to shortly fused around stem or forming a sheath, ca. 2 mm long, triangular to ovate, with 2 costae bearing 2 lobes, lobed to 1/4–1/2, lobes subulate with glandular tip, abaxially glabrous, adaxially at base with well-developed drying red-brown colleters. <bold><italic>Inflorescences</italic></bold> terminal, cymose, congested, subglobose to corymbiform, 1–1.2 × 1–1.2 cm, branched to 1–3 orders without developed secondary axes, generally 3- to 15-flowered, glabrous, subsessile to shortly pedunculate with <bold><italic>peduncle</italic></bold> up to 5 mm long; <bold><italic>bracts</italic></bold> narrowly triangular, ca. 0.5 mm long, pubescent to glabrescent outside, apex obtuse; <bold><italic>pedicels</italic></bold> up to 1.5 mm long. <bold><italic>Flowers</italic></bold> 5-merous, rarely 4- or 6-merous, usually bent down, distylous; <bold>hypanthium</bold> obconic, ca. 1.5 mm long, glabrous; <bold><italic>calyx</italic></bold> green to brown, glabrous, limb ca. 0.5 mm long, lobes 0.5–1.5 mm long, lobes linear-lanceolate to narrowly ligulate, apex obtuse; <bold><italic>corolla</italic></bold> yellowish-green, campanulate, tube 1.5–2.5 mm in diameter, 1–1.5 mm long and slightly shorter than half the corolla length, glabrous outside, inside white villous in throat, lobes valvate in bud, ovate, 2–2.5 × 1–1.5 mm, adaxially rostrate, abaxially smooth, apex obtuse, bent inwardly; <bold><italic>stamens</italic></bold> glabrous, in long-styled form 1.5–2 mm long, slightly exserted from corolla tube, in short-styled form 2.5–3 mm long, completely exserted from corolla tube; <bold><italic>anthers</italic></bold> elliptic to oblong, obtuse, dorsifixed, ca. 0.5 mm long, always exserted from corolla tube; <bold><italic>filaments</italic></bold> in long-styled form 1–1.5 mm long, in short-styled form 2–2.5 mm long; <bold><italic>stigmas</italic></bold> 2-lobed, lobes ca. 0.2 mm long; <bold><italic>style</italic></bold> erect, clavate; style and stigma in long-styled form 2–2.5 mm long, can exceed 1/2 of the corolla tube, but is never exserted from the corolla tube, in short-styled form 1.5–2 mm long, equal in length to or partially exserted from corolla tube; <bold><italic>ovary</italic></bold> inferior, 2-celled, ovules 1 in each cell, disc glabrous. <bold><italic>Fruit</italic></bold> drupaceous, fleshy, ellipsoid to subglobose, 0.6–1 cm in diameter, stipitate, glabrous, black at maturity, not reddening, ribbed when dried, calyx lobes persistent; <bold><italic>pyrenes</italic></bold> 2, hemispherical, bony, dorsally convex with granulose ornamentation or 1–5 shallowly ribbed, ventrally plano-concave, with marginal preformed germination slits, without ethanol-soluble pigments; <bold><italic>seeds</italic></bold> ellipsoid to hemispherical, 4.5–6 × 5–7 mm; <bold><italic>endosperm</italic></bold> fleshy, non-ruminate.</p></tp:treatment-sec><tp:treatment-sec sec-type="phenology" id="SECID0EROAC"><title>Phenology.</title><p>Flowering from April to July, fruiting from June to April.</p></tp:treatment-sec><tp:treatment-sec sec-type="etymology" id="SECID0EWOAC"><title>Etymology.</title><p>The specific epithet ‘<italic><tp:taxon-name><tp:taxon-name-part taxon-name-part-type="genus" reg="Eumachia"/><tp:taxon-name-part taxon-name-part-type="species" reg="brevipedunculata">brevipedunculata</tp:taxon-name-part></tp:taxon-name></italic>’ refers to the new species’ distinguishing feature of reduced inflorescences with short peduncles, axes and pedicels. Its Chinese name is given as 短序肉沛木 (Pinyin: duǎn xù ròu pèi mù).</p></tp:treatment-sec><tp:treatment-sec sec-type="habitat" id="SECID0EGPAC"><title>Habitat and distribution.</title><p>This species thrives in tropical rainforests and humid evergreen broadleaf forests at 500–1200 m a.s.l. It has been collected from 23 locations in Yunnan and one site in Laos (Fig. <xref ref-type="fig" rid="F2">2</xref>).</p><fig id="F2" position="float" orientation="portrait"><object-id xmlns:xlink="http://www.w3.org/1999/xlink" content-type="doi" xlink:type="simple">10.3897/phytokeys.255.143380.figure2</object-id><object-id xmlns:xlink="http://www.w3.org/1999/xlink" content-type="arpha" xlink:type="simple">E6A06643-0429-55B9-B565-3D892CA63047</object-id><label>Figure 2.</label><caption><p>Distribution of <italic><tp:taxon-name><tp:taxon-name-part taxon-name-part-type="genus" reg="Eumachia">Eumachia</tp:taxon-name-part><tp:taxon-name-part taxon-name-part-type="species" reg="brevipedunculata">brevipedunculata</tp:taxon-name-part></tp:taxon-name></italic> Y.H.Tan &amp; D.L.Quan.</p></caption><graphic xmlns:xlink="http://www.w3.org/1999/xlink" xlink:href="phytokeys-255-235_article-143380__-g002.jpg" position="float" orientation="portrait" xlink:type="simple" id="oo_1316128.jpg"><uri content-type="original_file" xlink:type="simple">https://binary.pensoft.net/fig/1316128</uri></graphic></fig></tp:treatment-sec><tp:treatment-sec sec-type="Preliminary IUCN Conservation status" id="SECID0EJAAE"><title>Preliminary IUCN Conservation status.</title><p>According to the current distribution of <italic><tp:taxon-name><tp:taxon-name-part taxon-name-part-type="genus" reg="Eumachia">Eumachia</tp:taxon-name-part><tp:taxon-name-part taxon-name-part-type="species" reg="brevipedunculata">brevipedunculata</tp:taxon-name-part></tp:taxon-name></italic>, the species is found in 23 locations in Yunnan and Laos. <italic><tp:taxon-name><tp:taxon-name-part taxon-name-part-type="genus" reg="Eumachia">Eumachia</tp:taxon-name-part><tp:taxon-name-part taxon-name-part-type="species" reg="brevipedunculata">brevipedunculata</tp:taxon-name-part></tp:taxon-name></italic> relies heavily on the formal conservation of primary habitat. More than 10 locations are situated within well-protected nature reserves or rainforests. However, some populations are located at the edge of these reserves or near roads, making them vulnerable to threats such as vegetation clearance, destruction by livestock or construction activities. The subpopulations are dispersed and relatively small in size and area, with an estimated total population of about 4,500 individuals. The extent of occurrence (<abbrev xmlns:xlink="http://www.w3.org/1999/xlink" id="ABBRID0EFBAE" xlink:type="simple">EOO</abbrev>) for <italic><tp:taxon-name><tp:taxon-name-part taxon-name-part-type="genus" reg="Eumachia">E.</tp:taxon-name-part><tp:taxon-name-part taxon-name-part-type="species" reg="brevipedunculata">brevipedunculata</tp:taxon-name-part></tp:taxon-name></italic> is 41,638 km<sup>2</sup> and the area of occupancy (<abbrev xmlns:xlink="http://www.w3.org/1999/xlink" id="ABBRID0EVBAE" xlink:type="simple">AOO</abbrev>) is 88 km<sup>2</sup>, as calculated by ShinyGeoCAT (<xref ref-type="bibr" rid="B15">Moat et al. 2023</xref>). Based on the IUCN Red List Categories and Criteria (<xref ref-type="bibr" rid="B13">IUCN 2012</xref>), notably on the number of locations and the EOO, this species qualifies for classification as Least Concern (<abbrev xmlns:xlink="http://www.w3.org/1999/xlink" id="ABBRID0ECCAE" xlink:type="simple">LC</abbrev>).</p></tp:treatment-sec><tp:treatment-sec sec-type="notes" id="SECID0EFCAE"><title>Notes.</title><p><italic><tp:taxon-name><tp:taxon-name-part taxon-name-part-type="genus" reg="Eumachia">Eumachia</tp:taxon-name-part><tp:taxon-name-part taxon-name-part-type="species" reg="brevipedunculata">brevipedunculata</tp:taxon-name-part></tp:taxon-name></italic> features persistent or marcescent stipules, preformed germination slits, lacks ethanol-soluble pigments in the pyrenes and has a yellowish-green drying colour, which are general characteristics of the tribe <tp:taxon-name><tp:taxon-name-part taxon-name-part-type="tribe">Palicoureeae</tp:taxon-name-part></tp:taxon-name>. In <italic><tp:taxon-name><tp:taxon-name-part taxon-name-part-type="genus" reg="Eumachia">Eumachia</tp:taxon-name-part></tp:taxon-name></italic>, fruits are typically orange to red when ripe; however, the fruits of <italic><tp:taxon-name><tp:taxon-name-part taxon-name-part-type="genus" reg="Eumachia">E.</tp:taxon-name-part><tp:taxon-name-part taxon-name-part-type="species" reg="brevipedunculata">brevipedunculata</tp:taxon-name-part></tp:taxon-name></italic> and <italic><tp:taxon-name><tp:taxon-name-part taxon-name-part-type="genus" reg="Eumachia">E.</tp:taxon-name-part><tp:taxon-name-part taxon-name-part-type="species" reg="straminea">straminea</tp:taxon-name-part></tp:taxon-name></italic> are black. However, colourful fruits, for example, red, blue, white or black, are known to occur in <tp:taxon-name><tp:taxon-name-part taxon-name-part-type="tribe">Palicoureeae</tp:taxon-name-part></tp:taxon-name>. <italic><tp:taxon-name><tp:taxon-name-part taxon-name-part-type="genus" reg="Eumachia">Eumachia</tp:taxon-name-part></tp:taxon-name></italic> is not easy to diagnose morphologically because some characteristics were found to be widely variable, such as the stipule type (fused into a tube), the stem texture (smooth or corky), the structure of the inflorescences (lax to subcapitate), the shape of the pyrenes (abaxially smooth to ribbed and adaxially plano-concave to having one or two longitudinal grooves), the type of endosperm (entire to variously ruminate) (<xref ref-type="bibr" rid="B1">Andersson 2001</xref>, <xref ref-type="bibr" rid="B2">2002</xref>; <xref ref-type="bibr" rid="B18">Razafimandimbison et al. 2014</xref>; <xref ref-type="bibr" rid="B25">Taylor et al. 2017</xref>; <xref ref-type="bibr" rid="B24">Taylor 2020</xref>; <xref ref-type="bibr" rid="B21">Santos et al. 2021</xref>). Moreover, the yellowish-green drying colour of the vegetative parts is generally regarded as a typical and diagnostic characteristic of <italic><tp:taxon-name><tp:taxon-name-part taxon-name-part-type="genus" reg="Eumachia">Eumachia</tp:taxon-name-part></tp:taxon-name></italic> contrasted with reddish-brown to grey in <italic><tp:taxon-name><tp:taxon-name-part taxon-name-part-type="genus" reg="Psychotria">Psychotria</tp:taxon-name-part></tp:taxon-name></italic> (<xref ref-type="bibr" rid="B5">Barrabé et al. 2012</xref>; <xref ref-type="bibr" rid="B25">Taylor et al. 2017</xref>). However, some studies considered that the colour of the dried leaves varies considerably with how the specimen was prepared and conserved (<xref ref-type="bibr" rid="B24">Taylor 2020</xref>; <xref ref-type="bibr" rid="B26">Taylor et al. 2023</xref>). All these variations increase the difficulty of intergeneric and interspecific identification of <italic><tp:taxon-name><tp:taxon-name-part taxon-name-part-type="genus" reg="Eumachia">Eumachia</tp:taxon-name-part></tp:taxon-name></italic>. While these characteristics may be homoplasious and not necessarily diagnostic, they remain taxonomically useful (<xref ref-type="bibr" rid="B24">Taylor 2020</xref>). Additional taxonomically informative features of <italic><tp:taxon-name><tp:taxon-name-part taxon-name-part-type="genus" reg="Eumachia">Eumachia</tp:taxon-name-part></tp:taxon-name></italic> include chemical constituents, the development of tertiary and quaternary leaf venation, leaf anatomy and the morphology of domatia and stomata (<xref ref-type="bibr" rid="B23">Taylor 2016</xref>; <xref ref-type="bibr" rid="B7">Berger et al. 2022</xref>).</p><p><italic><tp:taxon-name><tp:taxon-name-part taxon-name-part-type="genus" reg="Eumachia">Eumachia</tp:taxon-name-part><tp:taxon-name-part taxon-name-part-type="species" reg="brevipedunculata">brevipedunculata</tp:taxon-name-part></tp:taxon-name></italic> is widely distributed in southern Yunnan, China. It has long been misidentified as a <italic><tp:taxon-name><tp:taxon-name-part taxon-name-part-type="genus" reg="Psychotria">Psychotria</tp:taxon-name-part></tp:taxon-name></italic> species, for example, as <italic><tp:taxon-name><tp:taxon-name-part taxon-name-part-type="genus" reg="Psychotria">P.</tp:taxon-name-part><tp:taxon-name-part taxon-name-part-type="species" reg="straminea">straminea</tp:taxon-name-part></tp:taxon-name></italic> (synonym of <italic><tp:taxon-name><tp:taxon-name-part taxon-name-part-type="genus" reg="Eumachia">E.</tp:taxon-name-part><tp:taxon-name-part taxon-name-part-type="species" reg="straminea">straminea</tp:taxon-name-part></tp:taxon-name></italic>), <italic><tp:taxon-name><tp:taxon-name-part taxon-name-part-type="genus" reg="Psychotria">P.</tp:taxon-name-part><tp:taxon-name-part taxon-name-part-type="species" reg="henryi">henryi</tp:taxon-name-part></tp:taxon-name></italic> H.Lév., <italic><tp:taxon-name><tp:taxon-name-part taxon-name-part-type="genus" reg="Psychotria">P.</tp:taxon-name-part><tp:taxon-name-part taxon-name-part-type="species" reg="asiatica">asiatica</tp:taxon-name-part></tp:taxon-name></italic> L., <italic><tp:taxon-name><tp:taxon-name-part taxon-name-part-type="genus" reg="Psychotria">P.</tp:taxon-name-part><tp:taxon-name-part taxon-name-part-type="species" reg="siamica">siamica</tp:taxon-name-part></tp:taxon-name></italic> Hutch. and so on. It is most similar to <italic><tp:taxon-name><tp:taxon-name-part taxon-name-part-type="genus" reg="Eumachia">E.</tp:taxon-name-part><tp:taxon-name-part taxon-name-part-type="species" reg="straminea">straminea</tp:taxon-name-part></tp:taxon-name></italic> (Fig. <xref ref-type="fig" rid="F3">3</xref>), but differs by its smaller stipules and leaf blades, shorter petioles, reduced inflorescences and differences in the floral parts such as longer calyx lobes, shorter corolla tubes and anthers and yellow-green (vs. white-cream) flowers (Table <xref ref-type="table" rid="T1">1</xref>). The new <italic><tp:taxon-name><tp:taxon-name-part taxon-name-part-type="genus" reg="Eumachia">Eumachia</tp:taxon-name-part></tp:taxon-name></italic> species is often confused with <italic><tp:taxon-name><tp:taxon-name-part taxon-name-part-type="genus" reg="Psychotria">P.</tp:taxon-name-part><tp:taxon-name-part taxon-name-part-type="species" reg="henryi">henryi</tp:taxon-name-part></tp:taxon-name></italic> because of the terminal inflorescences, the subcapitate or congested cymose and subsessile inflorescences, but it is distinct by the broader and glabrous leaf blades, the abaxially glabrous, persistent stipules, the undeveloped inflorescence axes, the smaller bracts, the glabrous calyx, the yellowish-green and campanulate corolla, the ovate and larger corolla lobes and the green-black and smaller fruits.</p><table-wrap id="T1" position="float" orientation="portrait"><label>Table 1.</label><caption><p>Morphological comparison of <italic><tp:taxon-name><tp:taxon-name-part taxon-name-part-type="genus" reg="Eumachia">Eumachia</tp:taxon-name-part><tp:taxon-name-part taxon-name-part-type="species" reg="brevipedunculata">brevipedunculata</tp:taxon-name-part></tp:taxon-name></italic> and <italic><tp:taxon-name><tp:taxon-name-part taxon-name-part-type="genus" reg="Eumachia">E.</tp:taxon-name-part><tp:taxon-name-part taxon-name-part-type="species" reg="straminea">straminea</tp:taxon-name-part></tp:taxon-name></italic> (characters of <italic><tp:taxon-name><tp:taxon-name-part taxon-name-part-type="genus" reg="Eumachia">E.</tp:taxon-name-part><tp:taxon-name-part taxon-name-part-type="species" reg="straminea">straminea</tp:taxon-name-part></tp:taxon-name></italic> from <xref ref-type="bibr" rid="B28">Wilson (1916)</xref> and <xref ref-type="bibr" rid="B9">Chen and Taylor (2011)</xref> and the examined type specimens MO2536011 and MO2536013).</p></caption><table id="TID0E2DAG" rules="all"><tbody><tr><th rowspan="1" colspan="1">Characters</th><th rowspan="1" colspan="1">
                    <italic>
                      <tp:taxon-name><tp:taxon-name-part taxon-name-part-type="genus" reg="Eumachia">E.</tp:taxon-name-part><tp:taxon-name-part taxon-name-part-type="species" reg="brevipedunculata">brevipedunculata</tp:taxon-name-part></tp:taxon-name>
                    </italic>
                  </th><th rowspan="1" colspan="1">
                    <italic>
                      <tp:taxon-name><tp:taxon-name-part taxon-name-part-type="genus" reg="Eumachia">E.</tp:taxon-name-part><tp:taxon-name-part taxon-name-part-type="species" reg="straminea">straminea</tp:taxon-name-part></tp:taxon-name>
                    </italic>
                  </th></tr><tr><td rowspan="1" colspan="1">Stipule length</td><td rowspan="1" colspan="1">2 mm</td><td rowspan="1" colspan="1">2.5–6 mm</td></tr><tr><td rowspan="1" colspan="1">Petiole length</td><td rowspan="1" colspan="1">0.5–1.2 cm</td><td rowspan="1" colspan="1">1–2 cm</td></tr><tr><td rowspan="1" colspan="1">Leaf size</td><td rowspan="1" colspan="1">5–18 × 2–8 cm</td><td rowspan="1" colspan="1">10–25 × 4–10 cm</td></tr><tr><td rowspan="1" colspan="1">Inflorescence size</td><td rowspan="1" colspan="1">1–1.2 cm in diameter</td><td rowspan="1" colspan="1">1–4 × 1–2.5 cm</td></tr><tr><td rowspan="1" colspan="1">Length of inflorescence axes</td><td rowspan="1" colspan="1">ca. 0–0.3 cm</td><td rowspan="1" colspan="1">0.3–1 cm</td></tr><tr><td rowspan="1" colspan="1">Peduncle length</td><td rowspan="1" colspan="1">up to 5 mm</td><td rowspan="1" colspan="1">1–1.5 cm</td></tr><tr><td rowspan="1" colspan="1">Pedicel length</td><td rowspan="1" colspan="1">up to 1.5 mm</td><td rowspan="1" colspan="1">1.5–4 mm</td></tr><tr><td rowspan="1" colspan="1">Calyx lobe length</td><td rowspan="1" colspan="1">0.5–1.5 mm</td><td rowspan="1" colspan="1">up to 0.5 mm</td></tr><tr><td rowspan="1" colspan="1">Calyx lobe shape</td><td rowspan="1" colspan="1">linear-lanceolate to narrowly ligulate, apex obtuse</td><td rowspan="1" colspan="1">denticulate</td></tr><tr><td rowspan="1" colspan="1">Corolla colour</td><td rowspan="1" colspan="1">yellowish-green</td><td rowspan="1" colspan="1">white to cream</td></tr><tr><td rowspan="1" colspan="1">Corolla tube length</td><td rowspan="1" colspan="1">1–1.5 mm</td><td rowspan="1" colspan="1">1.5–2 mm</td></tr><tr><td rowspan="1" colspan="1">Anther length</td><td rowspan="1" colspan="1">ca. 0.5 mm</td><td rowspan="1" colspan="1">ca. 1 mm</td></tr></tbody></table></table-wrap><fig id="F3" position="float" orientation="portrait"><object-id xmlns:xlink="http://www.w3.org/1999/xlink" content-type="doi" xlink:type="simple">10.3897/phytokeys.255.143380.figure3</object-id><object-id xmlns:xlink="http://www.w3.org/1999/xlink" content-type="arpha" xlink:type="simple">CF0045F3-F774-5227-95BA-3BDB97C534D7</object-id><label>Figure 3.</label><caption><p><italic><tp:taxon-name><tp:taxon-name-part taxon-name-part-type="genus" reg="Eumachia">Eumachia</tp:taxon-name-part><tp:taxon-name-part taxon-name-part-type="species" reg="straminea">straminea</tp:taxon-name-part></tp:taxon-name></italic> (Hutch.) Barrabé, C.M.Taylor &amp; Razafim <bold>A, B</bold> habit <bold>C</bold> stipule <bold>D</bold> infructescence <bold>E</bold> inflorescence <bold>F</bold> inflorescence of long-styled flowers in lateral view <bold>G</bold> inflorescence of long-styled flowers in front view <bold>H</bold> inflorescence of short-styled flowers in front view. Photographs by Xiao-Wen Liao (<bold>A–C, E–H</bold>) and Xiao-Dong Zeng (<bold>D</bold>).</p></caption><graphic xmlns:xlink="http://www.w3.org/1999/xlink" xlink:href="phytokeys-255-235_article-143380__-g003.jpg" position="float" orientation="portrait" xlink:type="simple" id="oo_1316129.jpg"><uri content-type="original_file" xlink:type="simple">https://binary.pensoft.net/fig/1316129</uri></graphic></fig></tp:treatment-sec><tp:treatment-sec sec-type="material" id="SECID0EURAE"><title>Additional specimens examined (paratypes).</title><p>China • Yunnan Province: Xishuangbanna Dai Autonomous Prefecture: Mengla County: rainforest, <named-content xmlns:xlink="http://www.w3.org/1999/xlink" content-type="dwc:verbatimCoordinates" xlink:type="simple"><named-content content-type="geo-json" specific-use="{&#34;type&#34;:&#34;Point&#34;,&#34;coordinates&#34;:[101.566667,21.483333]}" id="NCID0E4RAE" xlink:type="simple">21°29′N, 101°34′E</named-content></named-content>, 800 m a.s.l., 29 May 1982, flowering, <italic>expedition team 32655</italic> (HITBC0002822) • Mengla Township: Bubeng Village, <named-content xmlns:xlink="http://www.w3.org/1999/xlink" content-type="dwc:verbatimCoordinates" xlink:type="simple"><named-content content-type="geo-json" specific-use="{&#34;type&#34;:&#34;Point&#34;,&#34;coordinates&#34;:[101.583333,21.600000]}" id="NCID0EHSAE" xlink:type="simple">21°36′N, 101°35′E</named-content></named-content>, 720 m a.s.l., 27 April 1982, flowering, <italic>expedition team 31873</italic> (HITBC0002825) • Menglun Township: forestry farm, <named-content xmlns:xlink="http://www.w3.org/1999/xlink" content-type="dwc:verbatimCoordinates" xlink:type="simple"><named-content content-type="geo-json" specific-use="{&#34;type&#34;:&#34;Point&#34;,&#34;coordinates&#34;:[101.250000,21.916667]}" id="NCID0ERSAE" xlink:type="simple">21°55′N, 101°15′E</named-content></named-content>, 12 May 1975, flowering, <italic>P.Z.Zhu 12612</italic> (HITBC0002833) • in the Menglun sub-reserve of Xishuangbanna National Nature Reserve, <named-content xmlns:xlink="http://www.w3.org/1999/xlink" content-type="dwc:verbatimCoordinates" xlink:type="simple"><named-content content-type="geo-json" specific-use="{&#34;type&#34;:&#34;Point&#34;,&#34;coordinates&#34;:[101.216667,21.933333]}" id="NCID0E2SAE" xlink:type="simple">21°56′N, 101°13′E</named-content></named-content>, 650 m a.s.l., 11 August 1975, fruiting, <italic>G.D.Tao 13730</italic> (HITBC0002839) • Xiaola highway 53 km, dry open forest on the mountaintop, <named-content xmlns:xlink="http://www.w3.org/1999/xlink" content-type="dwc:verbatimCoordinates" xlink:type="simple"><named-content content-type="geo-json" specific-use="{&#34;type&#34;:&#34;Point&#34;,&#34;coordinates&#34;:[101.200000,21.966667]}" id="NCID0EFTAE" xlink:type="simple">21°58′N, 101°12′E</named-content></named-content>, 900 m a.s.l., 22 October 1973, fruiting, <italic>P.Z.Zhu 10402</italic> (HITBC0002834) • Qixiang, dry forest, <named-content xmlns:xlink="http://www.w3.org/1999/xlink" content-type="dwc:verbatimCoordinates" xlink:type="simple"><named-content content-type="geo-json" specific-use="{&#34;type&#34;:&#34;Point&#34;,&#34;coordinates&#34;:[101.250000,21.916667]}" id="NCID0EPTAE" xlink:type="simple">21°55′N, 101°15′E</named-content></named-content>, 1200 m a.s.l., 23 May 1961, flowering, <italic>Y.H.Li 3278</italic> (HITBC0002828) • Chengzi Village, <named-content xmlns:xlink="http://www.w3.org/1999/xlink" content-type="dwc:verbatimCoordinates" xlink:type="simple"><named-content content-type="geo-json" specific-use="{&#34;type&#34;:&#34;Point&#34;,&#34;coordinates&#34;:[101.250000,21.866667]}" id="NCID0EZTAE" xlink:type="simple">21°52′N, 101°15′E</named-content></named-content>, 20 September 1972, fruiting, <italic>G.D.Tao 7035</italic> (HITBC037229, HITBC0002836) • Mengxing Village, ravine rainforest over limestone, <named-content xmlns:xlink="http://www.w3.org/1999/xlink" content-type="dwc:verbatimCoordinates" xlink:type="simple"><named-content content-type="geo-json" specific-use="{&#34;type&#34;:&#34;Point&#34;,&#34;coordinates&#34;:[101.412569,21.836792]}" id="NCID0EDUAE" xlink:type="simple">21°50′12.45″N, 101°24′45.25″E</named-content></named-content>, 609 m a.s.l., 16 May 2021, flowering, <italic>J.W.Li 6810</italic> (HITBC0075681) • Xishuangbanna Tropical Botanical Garden: <named-content xmlns:xlink="http://www.w3.org/1999/xlink" content-type="dwc:verbatimCoordinates" xlink:type="simple"><named-content content-type="geo-json" specific-use="{&#34;type&#34;:&#34;Point&#34;,&#34;coordinates&#34;:[101.256750,21.914636]}" id="NCID0ENUAE" xlink:type="simple">21°54′52.69″N, 101°15′24.30″E</named-content></named-content>, 576 m a.s.l., 24 January 2024, fruiting, <italic>D.L.Quan &amp; Y.H.Tan TYH3271</italic> (HITBC0121858) • <named-content xmlns:xlink="http://www.w3.org/1999/xlink" content-type="dwc:verbatimCoordinates" xlink:type="simple"><named-content content-type="geo-json" specific-use="{&#34;type&#34;:&#34;Point&#34;,&#34;coordinates&#34;:[101.267831,21.919961]}" id="NCID0EXUAE" xlink:type="simple">21°55′11.86″N, 101°16′4.19″E</named-content></named-content>, 553 m a.s.l., 28 April 2024, flowering, <italic>D.L.Quan &amp; Y.H.Tan TYH3280</italic> (HITBC0121859) • <named-content xmlns:xlink="http://www.w3.org/1999/xlink" content-type="dwc:verbatimCoordinates" xlink:type="simple"><named-content content-type="geo-json" specific-use="{&#34;type&#34;:&#34;Point&#34;,&#34;coordinates&#34;:[101.268650,21.919619]}" id="NCID0EBVAE" xlink:type="simple">21°55′10.63″N, 101°16′7.14″E</named-content></named-content>, 561 m a.s.l., 30 November 2024, fruiting, <italic>D.L.Quan TYH3299</italic> (HITBC0121860) • <named-content xmlns:xlink="http://www.w3.org/1999/xlink" content-type="dwc:verbatimCoordinates" xlink:type="simple"><named-content content-type="geo-json" specific-use="{&#34;type&#34;:&#34;Point&#34;,&#34;coordinates&#34;:[101.250000,21.900000]}" id="NCID0ELVAE" xlink:type="simple">21°54′N, 101°15′E</named-content></named-content>, 540 m a.s.l., 2 January 1959, fruiting, <italic>Y.H.Li 213</italic> (HITBC0002841) • <named-content xmlns:xlink="http://www.w3.org/1999/xlink" content-type="dwc:verbatimCoordinates" xlink:type="simple"><named-content content-type="geo-json" specific-use="{&#34;type&#34;:&#34;Point&#34;,&#34;coordinates&#34;:[101.250000,21.900000]}" id="NCID0EVVAE" xlink:type="simple">21°54′N, 101°15′E</named-content></named-content>, 570 m a.s.l., 13 July 1959, fruiting, <italic>Y.H.Li 1602</italic> (HITBC0002840) • <named-content xmlns:xlink="http://www.w3.org/1999/xlink" content-type="dwc:verbatimCoordinates" xlink:type="simple"><named-content content-type="geo-json" specific-use="{&#34;type&#34;:&#34;Point&#34;,&#34;coordinates&#34;:[101.416667,21.683333]}" id="NCID0E6VAE" xlink:type="simple">21°41′N, 101°25′E</named-content></named-content>, 570 m a.s.l., 27 April 2011, flowering, <italic>J.X.Hu C420152</italic> (HITBC0022962) • <named-content xmlns:xlink="http://www.w3.org/1999/xlink" content-type="dwc:verbatimCoordinates" xlink:type="simple"><named-content content-type="geo-json" specific-use="{&#34;type&#34;:&#34;Point&#34;,&#34;coordinates&#34;:[101.416667,21.683333]}" id="NCID0EJWAE" xlink:type="simple">21°41′N, 101°25′E</named-content></named-content>, 570 m a.s.l., 28 April 2011, fruiting, <italic>J.X.Hu C420196</italic> (HITBC0022961) • <named-content xmlns:xlink="http://www.w3.org/1999/xlink" content-type="dwc:verbatimCoordinates" xlink:type="simple"><named-content content-type="geo-json" specific-use="{&#34;type&#34;:&#34;Point&#34;,&#34;coordinates&#34;:[101.416667,21.683333]}" id="NCID0ETWAE" xlink:type="simple">21°41′N, 101°25′E</named-content></named-content>, 570 m a.s.l., 24 June 2009, fruiting, <italic>W.Q.Xiao C400518</italic> (HITBC0022957, HITBC0034323, HITBC0034324) • Guanlei Township, near border, <named-content xmlns:xlink="http://www.w3.org/1999/xlink" content-type="dwc:verbatimCoordinates" xlink:type="simple"><named-content content-type="geo-json" specific-use="{&#34;type&#34;:&#34;Point&#34;,&#34;coordinates&#34;:[101.147583,21.584967]}" id="NCID0E4WAE" xlink:type="simple">21°35′5.88″N, 101°8′51.30″E</named-content></named-content>, 596 m a.s.l., 29 April 2021, flowering, <italic>J.W.Li 6636</italic> (HITBC0075499) • on the way from Mengyuan Village to Longlin Village, <named-content xmlns:xlink="http://www.w3.org/1999/xlink" content-type="dwc:verbatimCoordinates" xlink:type="simple"><named-content content-type="geo-json" specific-use="{&#34;type&#34;:&#34;Point&#34;,&#34;coordinates&#34;:[101.444331,21.643858]}" id="NCID0EHXAE" xlink:type="simple">21°38′37.89″N, 101°26′39.59″E</named-content></named-content>, 1005 m a.s.l., 16 April 2021, flowering, <italic>S.K.Peng P1341</italic> (HITBC0076112) • Shangyong Township, Longmen Village, <named-content xmlns:xlink="http://www.w3.org/1999/xlink" content-type="dwc:verbatimCoordinates" xlink:type="simple"><named-content content-type="geo-json" specific-use="{&#34;type&#34;:&#34;Point&#34;,&#34;coordinates&#34;:[101.554453,21.301344]}" id="NCID0ERXAE" xlink:type="simple">21°18′4.84″N, 101°33′16.03″E</named-content></named-content>, 971 m a.s.l., 10 May 2019, flowering, <italic>S.S.Zhou, J.H.Li &amp; L.X.Wang G4-285</italic> (HITBCXSBN002713) • Yiwu Township, beside the river, 1000 m a.s.l., 9 December 2010, fruiting, <italic>J.T.Yin 1879</italic> (HITBC0030358) • Jinghong: Nabanhe, beside the river, <named-content xmlns:xlink="http://www.w3.org/1999/xlink" content-type="dwc:verbatimCoordinates" xlink:type="simple"><named-content content-type="geo-json" specific-use="{&#34;type&#34;:&#34;Point&#34;,&#34;coordinates&#34;:[100.666667,22.166667]}" id="NCID0E4XAE" xlink:type="simple">22°10′N, 100°40′E</named-content></named-content>, 700 m a.s.l., 7 November 1988, fruiting, <italic>G.D.Tao 44896</italic> (HITBC0002835) • Dadugang Township, Dahuangba Village, tropical lowland rainforest, <named-content xmlns:xlink="http://www.w3.org/1999/xlink" content-type="dwc:verbatimCoordinates" xlink:type="simple"><named-content content-type="geo-json" specific-use="{&#34;type&#34;:&#34;Point&#34;,&#34;coordinates&#34;:[100.859556,22.290178]}" id="NCID0EHYAE" xlink:type="simple">22°17′24.64″N, 100°51′34.40″E</named-content></named-content>, 995 m a.s.l., 7 July 2019, flowering, <italic>J.W.Li 4857</italic> (HITBC0035650) • Menglong Township: Manyangguang Village, <named-content xmlns:xlink="http://www.w3.org/1999/xlink" content-type="dwc:verbatimCoordinates" xlink:type="simple"><named-content content-type="geo-json" specific-use="{&#34;type&#34;:&#34;Point&#34;,&#34;coordinates&#34;:[100.716667,21.650000]}" id="NCID0ERYAE" xlink:type="simple">21°39′N, 100°43′E</named-content></named-content>, 16 October 1978, fruiting, <italic>G.D.Tao 19704</italic> (HITBC037215, HITBC037221, HITBC037231, HITBC0002838) • Guanglong Mountain, <named-content xmlns:xlink="http://www.w3.org/1999/xlink" content-type="dwc:verbatimCoordinates" xlink:type="simple"><named-content content-type="geo-json" specific-use="{&#34;type&#34;:&#34;Point&#34;,&#34;coordinates&#34;:[100.716667,21.650000]}" id="NCID0E2YAE" xlink:type="simple">21°39′N, 100°43′E</named-content></named-content>, 800 m a.s.l., 6 November 1958, fruiting, <italic>S.W.Zhao 0169</italic> (HITBC0002814) • Mengyang Township, in the Mengyang sub-reserve of Xishuangbanna National Nature Reserve, 22°17′25″N, 100°51′35″E, 992 m a.s.l., 7 July 2019, flowering, <italic>J.W.Li &amp; L.Wang G3-788</italic> (HITBC-XSBN001702) • Puwen, Dakaihe, <named-content xmlns:xlink="http://www.w3.org/1999/xlink" content-type="dwc:verbatimCoordinates" xlink:type="simple"><named-content content-type="geo-json" specific-use="{&#34;type&#34;:&#34;Point&#34;,&#34;coordinates&#34;:[101.033333,22.583333]}" id="NCID0EHZAE" xlink:type="simple">22°35′N, 101°2′E</named-content></named-content>, 840 m a.s.l., 14 August 1977, fruiting, <italic>G.D.Tao 16937</italic> (HITBC0002837) • Lincang: Cangyuan County: Banhong Township, humid ravine rainforest, <named-content xmlns:xlink="http://www.w3.org/1999/xlink" content-type="dwc:verbatimCoordinates" xlink:type="simple"><named-content content-type="geo-json" specific-use="{&#34;type&#34;:&#34;Point&#34;,&#34;coordinates&#34;:[99.100000,23.300000]}" id="NCID0ERZAE" xlink:type="simple">23°18′N, 99°6′E</named-content></named-content>, 750 m a.s.l., 19 May 1974, flowering, <italic>Y.H.Li 11528</italic> (HITBC0002827) • Pu ‘er City: Jiangcheng County: ravine rainforest beside the Tuka River, 4 August 2011, fruiting, <italic>S.S.Zhou 10482</italic> (HITBC0002897) • Simao District: Nanping Township, Taiyanghe Provincial Nature Reserve, forest by the ravine, 1 September 2011, fruiting, <italic>S.S.Zhou 10760</italic> (HITBC0002787) Ximeng County: Zhongke Township, near river, <named-content xmlns:xlink="http://www.w3.org/1999/xlink" content-type="dwc:verbatimCoordinates" xlink:type="simple"><named-content content-type="geo-json" specific-use="{&#34;type&#34;:&#34;Point&#34;,&#34;coordinates&#34;:[99.616208,22.824575]}" id="NCID0E6ZAE" xlink:type="simple">22°49′28.47″N, 99°36′58.35″E</named-content></named-content>, 854 m a.s.l., 26 June 2020, flowering, <italic>D.P.Ye 1067</italic> (HITBC0062765, HITBC0062766). Laos • Oudomxay Province: Beng Township: Nahom Village, sandy soil wet valley rain forest, 880 m a.s.l., 3 November 1996, flowering, <italic>H.Wang 2392</italic> (HITBC0002829).</p></tp:treatment-sec><ref-list><ref id="B15"><mixed-citation xmlns:xlink="http://www.w3.org/1999/xlink" xlink:type="simple"><person-group><name name-style="western"><surname>Moat</surname><given-names>J</given-names></name><name name-style="western"><surname>Bachman</surname><given-names>S</given-names></name><name name-style="western"><surname>Walker</surname><given-names>B</given-names></name></person-group> (<year>2023</year>) ShinyGeoCAT – Geospatial Conservation Assessment Tools (BETA) [Software]. <ext-link xlink:href="https://spbachman.shinyapps.io/geocat_staging/" ext-link-type="uri" xlink:type="simple">https://spbachman.shinyapps.io/geocat_staging/</ext-link> [accessed 3 March 2025]</mixed-citation></ref><ref id="B13"><mixed-citation xmlns:xlink="http://www.w3.org/1999/xlink" xlink:type="simple">IUCN (<year>2012</year>) IUCN Red List Categories and Criteria: Version 3.1. Second edition. International Union for Conservation of Nature, Gland and Cambridge.</mixed-citation></ref><ref id="B1"><mixed-citation xmlns:xlink="http://www.w3.org/1999/xlink" xlink:type="simple"><person-group><name name-style="western"><surname>Andersson</surname><given-names>L</given-names></name></person-group> (<year>2001</year>) <article-title><italic><tp:taxon-name><tp:taxon-name-part taxon-name-part-type="genus">Margaritopsis</tp:taxon-name-part></tp:taxon-name></italic> (<tp:taxon-name><tp:taxon-name-part taxon-name-part-type="family">Rubiaceae</tp:taxon-name-part></tp:taxon-name>, <tp:taxon-name><tp:taxon-name-part taxon-name-part-type="tribe">Psychotrieae</tp:taxon-name-part></tp:taxon-name>) is a pantropical genus.</article-title><source>Systematics and Geography of Plants</source><volume>71</volume>(<issue>1</issue>): <fpage>73</fpage>–<lpage>85</lpage>. <ext-link xlink:href="10.2307/3668754" ext-link-type="doi" xlink:type="simple">https://doi.org/10.2307/3668754</ext-link></mixed-citation></ref><ref id="B2"><mixed-citation xmlns:xlink="http://www.w3.org/1999/xlink" xlink:type="simple"><person-group><name name-style="western"><surname>Andersson</surname><given-names>L</given-names></name></person-group> (<year>2002</year>) <article-title>Relationships and generic circumscriptions in the <italic><tp:taxon-name><tp:taxon-name-part taxon-name-part-type="genus">Psychotria</tp:taxon-name-part></tp:taxon-name></italic> complex (<tp:taxon-name><tp:taxon-name-part taxon-name-part-type="family">Rubiaceae</tp:taxon-name-part></tp:taxon-name>, <tp:taxon-name><tp:taxon-name-part taxon-name-part-type="tribe">Psychotrieae</tp:taxon-name-part></tp:taxon-name>).</article-title><source>Systematics and Geography of Plants</source><volume>72</volume>: <fpage>167</fpage>–<lpage>202</lpage>.</mixed-citation></ref><ref id="B18"><mixed-citation xmlns:xlink="http://www.w3.org/1999/xlink" xlink:type="simple"><person-group><name name-style="western"><surname>Razafimandimbison</surname><given-names>SG</given-names></name><name name-style="western"><surname>Taylor</surname><given-names>CM</given-names></name><name name-style="western"><surname>Wikström</surname><given-names>N</given-names></name><name name-style="western"><surname>Pailler</surname><given-names>T</given-names></name><name name-style="western"><surname>Khodabandeh</surname><given-names>A</given-names></name><name name-style="western"><surname>Bremer</surname><given-names>B</given-names></name></person-group> (<year>2014</year>) <article-title>Phylogeny and generic limits in the sister tribes <tp:taxon-name><tp:taxon-name-part taxon-name-part-type="tribe">Psychotrieae</tp:taxon-name-part></tp:taxon-name> and <tp:taxon-name><tp:taxon-name-part taxon-name-part-type="tribe">Palicoureeae</tp:taxon-name-part></tp:taxon-name> (<tp:taxon-name><tp:taxon-name-part taxon-name-part-type="family">Rubiaceae</tp:taxon-name-part></tp:taxon-name>): Evolution of schizocarps in <italic><tp:taxon-name><tp:taxon-name-part taxon-name-part-type="genus">Psychotria</tp:taxon-name-part></tp:taxon-name></italic> and origins of bacterial leaf nodules of the Malagasy species.</article-title><source>American Journal of Botany</source><volume>101</volume>(<issue>7</issue>): <fpage>1102</fpage>–<lpage>1126</lpage>. <ext-link xlink:href="10.3732/ajb.1400076" ext-link-type="doi" xlink:type="simple">https://doi.org/10.3732/ajb.1400076</ext-link></mixed-citation></ref><ref id="B25"><mixed-citation xmlns:xlink="http://www.w3.org/1999/xlink" xlink:type="simple"><person-group><name name-style="western"><surname>Taylor</surname><given-names>CM</given-names></name><name name-style="western"><surname>Razafimandimbison</surname><given-names>SG</given-names></name><name name-style="western"><surname>Barrabé</surname><given-names>L</given-names></name><name name-style="western"><surname>Jardim</surname><given-names>JG</given-names></name><name name-style="western"><surname>Barbosa</surname><given-names>MRV</given-names></name></person-group> (<year>2017</year>) <article-title><italic><tp:taxon-name><tp:taxon-name-part taxon-name-part-type="genus">Eumachia</tp:taxon-name-part></tp:taxon-name></italic> expanded, a pantropical genus distinct from <italic><tp:taxon-name><tp:taxon-name-part taxon-name-part-type="genus">Psychotria</tp:taxon-name-part></tp:taxon-name></italic> (<tp:taxon-name><tp:taxon-name-part taxon-name-part-type="family">Rubiaceae</tp:taxon-name-part></tp:taxon-name>, <tp:taxon-name><tp:taxon-name-part taxon-name-part-type="tribe">Palicoureeae</tp:taxon-name-part></tp:taxon-name>).</article-title><source>Candollea</source><volume>72</volume>(<issue>2</issue>): <fpage>289</fpage>–<lpage>318</lpage>. <ext-link xlink:href="10.15553/c2017v722a6" ext-link-type="doi" xlink:type="simple">https://doi.org/10.15553/c2017v722a6</ext-link></mixed-citation></ref><ref id="B24"><mixed-citation xmlns:xlink="http://www.w3.org/1999/xlink" xlink:type="simple"><person-group><name name-style="western"><surname>Taylor</surname><given-names>CM</given-names></name></person-group> (<year>2020</year>) <article-title>Overview of <italic><tp:taxon-name><tp:taxon-name-part taxon-name-part-type="genus">Psychotria</tp:taxon-name-part></tp:taxon-name></italic> in Madagascar (<tp:taxon-name><tp:taxon-name-part taxon-name-part-type="family">Rubiaceae</tp:taxon-name-part></tp:taxon-name>, <tp:taxon-name><tp:taxon-name-part taxon-name-part-type="tribe">Psychotrieae</tp:taxon-name-part></tp:taxon-name>), and of Bremekamp’s foundational study of this group.</article-title><source>Candollea</source><volume>75</volume>(<issue>1</issue>): <fpage>51</fpage>–<lpage>70</lpage>. <ext-link xlink:href="10.15553/c2020v751a5" ext-link-type="doi" xlink:type="simple">https://doi.org/10.15553/c2020v751a5</ext-link></mixed-citation></ref><ref id="B21"><mixed-citation xmlns:xlink="http://www.w3.org/1999/xlink" xlink:type="simple"><person-group><name name-style="western"><surname>Santos</surname><given-names>AF</given-names></name><name name-style="western"><surname>do Carmo</surname><given-names>AAO</given-names></name><name name-style="western"><surname>Harthman</surname><given-names>VC</given-names></name><name name-style="western"><surname>Romagnolo</surname><given-names>MB</given-names></name><name name-style="western"><surname>Souza</surname><given-names>LA</given-names></name></person-group> (<year>2021</year>) Can fruit ontogenetic features prove to be an important tool in the circumscription of <tp:taxon-name><tp:taxon-name-part taxon-name-part-type="tribe">Psychotrieae</tp:taxon-name-part></tp:taxon-name> alliance? Australian Systematic Botany 34(6): 527–540. <ext-link xlink:href="10.1071/SB20020" ext-link-type="doi" xlink:type="simple">https://doi.org/10.1071/SB20020</ext-link></mixed-citation></ref><ref id="B5"><mixed-citation xmlns:xlink="http://www.w3.org/1999/xlink" xlink:type="simple"><person-group><name name-style="western"><surname>Barrabé</surname><given-names>L</given-names></name><name name-style="western"><surname>Buerki</surname><given-names>S</given-names></name><name name-style="western"><surname>Mouly</surname><given-names>A</given-names></name><name name-style="western"><surname>Davis</surname><given-names>AP</given-names></name><name name-style="western"><surname>Munzinger</surname><given-names>J</given-names></name><name name-style="western"><surname>Maggia</surname><given-names>L</given-names></name></person-group> (<year>2012</year>) <article-title>Delimitation of the genus <italic><tp:taxon-name><tp:taxon-name-part taxon-name-part-type="genus">Margaritopsis</tp:taxon-name-part></tp:taxon-name></italic> (<tp:taxon-name><tp:taxon-name-part taxon-name-part-type="family">Rubiaceae</tp:taxon-name-part></tp:taxon-name>) in the Asian, Australasian and Pacific region, based on molecular phylogenetic inference and morphology.</article-title><source>Taxon</source><volume>61</volume>(<issue>6</issue>): <fpage>1251</fpage>–<lpage>1268</lpage>. <ext-link xlink:href="10.1002/tax.616007" ext-link-type="doi" xlink:type="simple">https://doi.org/10.1002/tax.616007</ext-link></mixed-citation></ref><ref id="B26"><mixed-citation xmlns:xlink="http://www.w3.org/1999/xlink" xlink:type="simple"><person-group><name name-style="western"><surname>Taylor</surname><given-names>CM</given-names></name><name name-style="western"><surname>Schmidt</surname><given-names>HH</given-names></name><name name-style="western"><surname>Gereau</surname><given-names>RE</given-names></name></person-group> (<year>2023</year>) <article-title>More new species of <italic><tp:taxon-name><tp:taxon-name-part taxon-name-part-type="genus">Psychotria</tp:taxon-name-part></tp:taxon-name></italic> from Madagascar (<tp:taxon-name><tp:taxon-name-part taxon-name-part-type="family">Rubiaceae</tp:taxon-name-part></tp:taxon-name>, <tp:taxon-name><tp:taxon-name-part taxon-name-part-type="tribe">Psychotrieae</tp:taxon-name-part></tp:taxon-name>).</article-title><source>Novon</source><volume>31</volume>(<issue>1</issue>): <fpage>10</fpage>–<lpage>32</lpage>. <ext-link xlink:href="10.3417/2023772" ext-link-type="doi" xlink:type="simple">https://doi.org/10.3417/2023772</ext-link></mixed-citation></ref><ref id="B23"><mixed-citation xmlns:xlink="http://www.w3.org/1999/xlink" xlink:type="simple"><person-group><name name-style="western"><surname>Taylor</surname><given-names>CM</given-names></name></person-group> (<year>2016</year>) <article-title>Rubiacearum americanarum magna hama pars XXXI: More new Neotropical species and morphological notes for <italic><tp:taxon-name><tp:taxon-name-part taxon-name-part-type="genus">Psychotria</tp:taxon-name-part></tp:taxon-name></italic> (<tp:taxon-name><tp:taxon-name-part taxon-name-part-type="tribe">Psychotrieae</tp:taxon-name-part></tp:taxon-name>).</article-title><source>Novon</source><volume>24</volume>(<issue>4</issue>): <fpage>413</fpage>–<lpage>434</lpage>. <ext-link xlink:href="10.3417/2015021" ext-link-type="doi" xlink:type="simple">https://doi.org/10.3417/2015021</ext-link></mixed-citation></ref><ref id="B7"><mixed-citation xmlns:xlink="http://www.w3.org/1999/xlink" xlink:type="simple"><person-group><name name-style="western"><surname>Berger</surname><given-names>A</given-names></name><name name-style="western"><surname>Valant-Vetschera</surname><given-names>K</given-names></name><name name-style="western"><surname>Schinnerl</surname><given-names>J</given-names></name><name name-style="western"><surname>Brecker</surname><given-names>L</given-names></name></person-group> (<year>2022</year>) <article-title>A revised classification of the sister tribes <tp:taxon-name><tp:taxon-name-part taxon-name-part-type="tribe">Palicoureeae</tp:taxon-name-part></tp:taxon-name> and <tp:taxon-name><tp:taxon-name-part taxon-name-part-type="tribe">Psychotrieae</tp:taxon-name-part></tp:taxon-name> (<tp:taxon-name><tp:taxon-name-part taxon-name-part-type="family">Rubiaceae</tp:taxon-name-part></tp:taxon-name>) indicates genus-specific alkaloid accumulation.</article-title><source>Phytochemistry Reviews</source><volume>21</volume>: <fpage>941</fpage>–<lpage>986</lpage>. <ext-link xlink:href="10.1007/s11101-021-09769-x" ext-link-type="doi" xlink:type="simple">https://doi.org/10.1007/s11101-021-09769-x</ext-link></mixed-citation></ref><ref id="B28"><mixed-citation xmlns:xlink="http://www.w3.org/1999/xlink" xlink:type="simple"><person-group><name name-style="western"><surname>Wilson</surname><given-names>EH</given-names></name></person-group> (<year>1916</year>) <article-title><tp:taxon-name><tp:taxon-name-part taxon-name-part-type="kingdom">Plantae</tp:taxon-name-part></tp:taxon-name><tp:taxon-name><tp:taxon-name-part taxon-name-part-type="subfamily">Wilsonianae</tp:taxon-name-part></tp:taxon-name>: An enumeration of the woody plants collected in western China for the Arnold Arboretum of Harvard University during the years 1907, 1908, and 1910.</article-title><source>The University Press</source><volume>3</volume>(<issue>2</issue>): <fpage>416</fpage>. <ext-link xlink:href="10.5962/bhl.title.191" ext-link-type="doi" xlink:type="simple">https://doi.org/10.5962/bhl.title.191</ext-link></mixed-citation></ref><ref id="B9"><mixed-citation xmlns:xlink="http://www.w3.org/1999/xlink" xlink:type="simple"><person-group><name name-style="western"><surname>Chen</surname><given-names>T</given-names></name><name name-style="western"><surname>Taylor</surname><given-names>CM</given-names></name></person-group> (<year>2011</year>) <article-title><italic><tp:taxon-name><tp:taxon-name-part taxon-name-part-type="genus">Psychotria</tp:taxon-name-part></tp:taxon-name></italic> (<tp:taxon-name><tp:taxon-name-part taxon-name-part-type="family">Rubiaceae</tp:taxon-name-part></tp:taxon-name>)</article-title> In: <person-group><name name-style="western"><surname>Wu</surname><given-names>ZY</given-names></name><name name-style="western"><surname>Raven</surname><given-names>PH</given-names></name><name name-style="western"><surname>Hong</surname><given-names>DY</given-names></name></person-group> (<role>Eds</role>) <issue-title>Flora of China, Vol.</issue-title><source>19. Science Press and Missouri Botanical Garden, Beijing and St. Louis</source>, <fpage>57</fpage>–<lpage>368</lpage>.</mixed-citation></ref></ref-list></tp:taxon-treatment>
